# Supplementary material for: A macromolecular approach to eradicate multidrug resistant bacterial infections while mitigating drug resistance onset
Source: Nat Commun. 2018 Mar 2;9:917. doi: 10.1038/s41467-018-03325-6 (PMC5834525; doi:10.1038/s41467-018-03325-6)
Supplement: Supplementary file 3 — Supplementary Data 1 [file 41467_2018_3325_MOESM3_ESM.xlsx]

## Sheet: Sheet1
Locus_tag	gene	protein_id	protein_name	LogFC	adjusted p-value
IX87_RS03855	-	WP_001047031.1	MULTISPECIES: type VI secretion protein	2.29165	2.50151e-25
IX87_RS18530	-	WP_000953840.1	MULTISPECIES: peptide ABC transporter permease	2.24874	3.23136e-23
IX87_RS03820	-	WP_000168111.1	hypothetical protein	2.1114	3.84258e-18
IX87_RS18520	-	WP_000795020.1	Zn-dependent oligopeptidase	2.09247	1.86007e-21
IX87_RS03860	-	WP_000653195.1	MULTISPECIES: Hcp1 family type VI secretion system effector	2.0907	2.17797e-21
IX87_RS16540	-	WP_001011664.1	MULTISPECIES: biopolymer transporter ExbB	2.08761	7.12831e-15
IX87_RS03865	-	WP_001066523.1	MULTISPECIES: type VI secretion protein EvpB	2.08107	2.96017e-18
IX87_RS18525	-	WP_000881924.1	peptide ABC transporter permease	1.99128	7.92505e-20
IX87_RS03825	-	WP_001072410.1	MULTISPECIES: membrane protein	1.92103	3.46817e-20
IX87_RS09640	-	WP_000065579.1	MULTISPECIES: molecular chaperone GroES	1.91705	5.59658e-21
IX87_RS08825	-	WP_001218091.1	MULTISPECIES: hypothetical protein	1.91395	1.88129e-11
IX87_RS09635	groEL	WP_001274623.1	MULTISPECIES: molecular chaperone GroEL	1.89658	4.18122e-15
IX87_RS04495	-	WP_000052794.1	MULTISPECIES: peroxiredoxin	1.89653	1.62235e-14
IX87_RS03830	-	WP_000557241.1	MULTISPECIES: type VI secretion-associated protein	1.82701	1.05411e-18
IX87_RS18535	-	WP_001295043.1	ABC transporter ATP-binding protein	1.82308	1.31155e-20
IX87_RS03280	-	WP_000041623.1	MULTISPECIES: hypothetical protein	1.79663	2.57686e-06
IX87_RS04215	-	WP_000988402.1	MULTISPECIES: type I secretion system permease/ATPase	1.79057	2.05311e-14
IX87_RS03840	-	WP_000591877.1	hypothetical protein	1.7893	1.64303e-17
IX87_RS03845	-	WP_001190388.1	hypothetical protein	1.75871	4.90787e-16
IX87_RS04175	-	WP_000285573.1	GCN5 family N-acetyltransferase	1.75584	1.12718e-17
IX87_RS03870	-	-	-	1.7148	4.11726e-17
IX87_RS03835	-	WP_000556909.1	hypothetical protein	1.68982	1.86776e-18
IX87_RS03850	-	WP_000568823.1	type VI secretion system protein ImpG	1.68129	4.28076e-18
IX87_RS20180	-	WP_005131629.1	alpha/beta hydrolase	1.65826	0.000177764
IX87_RS02755	-	WP_000084509.1	tautomerase	1.63523	2.69697e-16
IX87_RS08995	-	WP_000383205.1	aspartate aminotransferase	1.57814	9.26443e-15
IX87_RS21220	-	WP_000064875.1	MULTISPECIES: acyl	1.56732	2.09802e-14
IX87_RS18515	-	WP_000138441.1	heme-binding protein A	1.56625	1.34335e-15
IX87_RS08310	-	WP_024437197.1	aminopeptidase N	1.56263	8.29216e-13
IX87_RS21235	-	WP_001037943.1	MULTISPECIES: membrane protein	1.55953	2.99525e-16
IX87_RS16695	-	WP_000365485.1	phosphogluconate dehydratase	1.55521	9.34725e-14
IX87_RS12310	-	WP_000014562.1	MULTISPECIES: 50S ribosomal protein L19	1.55323	1.68265e-13
IX87_RS16715	-	WP_001072702.1	NADP-dependent glyceraldehyde-3-phosphate dehydrogenase	1.5463	1.29286e-10
IX87_RS07140	-	WP_000190819.1	MULTISPECIES: ATPase	1.53787	2.94114e-15
IX87_RS18095	-	WP_000522216.1	MULTISPECIES: peptidoglycan-binding protein LysM	1.5361	1.67247e-10
IX87_RS02250	-	WP_000050466.1	tetraacyldisaccharide 4\'-kinase	1.52477	9.86473e-13
IX87_RS00670	-	WP_000731763.1	galactose mutarotase	1.51688	1.32657e-11
IX87_RS15710	-	WP_001294945.1	molecular chaperone HtpG	1.50987	8.81704e-12
IX87_RS16700	-	WP_000034283.1	MULTISPECIES: 2-dehydro-3-deoxy-phosphogluconate aldolase	1.5082	2.02519e-14
IX87_RS17320	-	WP_001167461.1	MULTISPECIES: ribosomal subunit interface protein	1.50012	0.000297688
IX87_RS18610	hscA	WP_001196574.1	molecular chaperone HscA	1.49766	9.28484e-08
IX87_RS03815	-	WP_000096549.1	ClpV1 family T6SS ATPase	1.49636	3.01326e-14
IX87_RS10415	-	-	-	1.47385	1.22473e-09
IX87_RS20555	-	WP_000080538.1	MULTISPECIES: 2-dehydro-3-deoxyphosphooctonate aldolase	1.47048	1.33398e-14
IX87_RS03800	-	WP_000083629.1	hypothetical protein	1.46341	1.41162e-10
IX87_RS21225	-	WP_000140523.1	MULTISPECIES: beta-hydroxyacyl-ACP dehydratase	1.45968	2.52089e-13
IX87_RS15940	-	WP_000154076.1	pesticidal protein Cry5Aa	1.45915	7.78936e-09
IX87_RS19395	-	WP_001031359.1	coenzyme PQQ synthesis protein D	1.4578	6.8553e-06
IX87_RS00435	-	WP_000749172.1	copper homeostasis protein	1.4549	3.16808e-09
IX87_RS16535	-	WP_000083586.1	MULTISPECIES: TonB-dependent receptor	1.44822	5.1e-08
IX87_RS03155	-	WP_000476789.1	ArtI protein	1.44821	0.000632911
IX87_RS17670	-	WP_000025827.1	ribonucleotide-diphosphate reductase subunit beta	1.4313	2.13834e-06
IX87_RS18615	-	WP_001015254.1	MULTISPECIES: co-chaperone protein HscB	1.43075	1.14917e-12
IX87_RS21285	glnG	WP_000089271.1	nitrogen regulation protein NR(I)	1.429	2.26828e-06
IX87_RS06465	-	WP_000852521.1	DUF490 domain-containing protein	1.42303	5.23e-07
IX87_RS05010	-	WP_000735756.1	MULTISPECIES: hypothetical protein	1.40778	2.09324e-12
IX87_RS18735	-	WP_000413998.1	ligand-gated channel protein	1.38777	5.27928e-11
IX87_RS17680	-	WP_000111538.1	ribonucleotide-diphosphate reductase subunit alpha	1.38667	6.09834e-06
IX87_RS05515	-	WP_000008510.1	ABC transporter permease	1.38571	7.25872e-11
IX87_RS19400	-	WP_000134708.1	pyrroloquinoline quinone biosynthesis protein PqqE	1.38531	4.74003e-09
IX87_RS21240	-	WP_002016574.1	MULTISPECIES: outer membrane protein assembly factor BamA	1.38527	4.83222e-11
IX87_RS19950	-	WP_024437574.1	methylenetetrahydrofolate reductase	1.38112	3.67434e-11
IX87_RS12315	-	WP_000464596.1	tRNA (guanosine(37)-N1)-methyltransferase TrmD	1.37685	1.47603e-11
IX87_RS02770	-	WP_024437436.1	succinyldiaminopimelate transaminase	1.36473	6.69499e-07
IX87_RS15950	-	WP_000459277.1	monovalent cation/H+ antiporter subunit D	1.36462	6.53591e-12
IX87_RS00395	-	WP_000103629.1	urease accessory protein	1.35057	1.24416e-07
IX87_RS12820	-	WP_001045987.1	MULTISPECIES: aquaporin	1.34768	4.64712e-09
IX87_RS12560	-	WP_000218542.1	UDP-N-acetylmuramoyl-L-alanyl-D-glutamate--2,6-diaminopimelate ligase	1.34761	7.0987e-13
IX87_RS13720	glmU	WP_000108581.1	UDP-N-acetylglucosamine diphosphorylase/glucosamine-1-phosphate N-acetyltransferase	1.34635	2.11278e-10
IX87_RS07350	-	WP_000993415.1	MULTISPECIES: hemin uptake protein HemP	1.34544	6.51121e-06
IX87_RS07750	-	WP_000951088.1	MULTISPECIES: lytic murein transglycosylase B	1.32503	3.41451e-11
IX87_RS17785	-	WP_000529822.1	MULTISPECIES: NADH-quinone oxidoreductase subunit K	1.32373	5.78412e-09
IX87_RS12115	-	WP_001088069.1	MULTISPECIES: hypothetical protein	1.32317	2.64939e-05
IX87_RS03805	-	WP_000471450.1	type VI secretion protein	1.32238	6.03118e-12
IX87_RS01690	-	WP_000896934.1	MULTISPECIES: cell division topological specificity factor	1.32194	6.39002e-11
IX87_RS13405	murC	WP_000075472.1	UDP-N-acetylmuramate--L-alanine ligase	1.31023	9.70891e-11
IX87_RS03990	-	WP_001090990.1	acetyl/propionyl-CoA carboxylase subunit alpha	1.30913	5.74419e-07
IX87_RS04210	-	WP_000003555.1	MULTISPECIES: HlyD family type I secretion periplasmic adaptor subunit	1.30863	2.54097e-09
IX87_RS12565	-	WP_000227936.1	MULTISPECIES: peptide ABC transporter permease	1.29907	3.34854e-10
IX87_RS19190	-	WP_000095309.1	acetyl-CoA acetyltransferase	1.29325	0.00526949
IX87_RS03795	-	WP_000046446.1	hypothetical protein	1.28991	9.72016e-11
IX87_RS15620	-	-	-	1.287	1.02526e-07
IX87_RS18990	-	WP_000498059.1	MULTISPECIES: hypothetical protein	1.28498	2.0569e-05
IX87_RS15955	-	WP_000624229.1	MULTISPECIES: Na+/H+ antiporter subunit C	1.271	7.11865e-11
IX87_RS11310	-	WP_000083564.1	DUF4442 domain-containing protein	1.27097	3.52353e-11
IX87_RS04240	-	WP_000179337.1	3-deoxy-D-manno-octulosonate 8-phosphate phosphatase	1.27036	2.79488e-08
IX87_RS02515	-	WP_000713424.1	MULTISPECIES: ferrous iron transporter B	1.26602	3.56988e-08
IX87_RS02765	-	WP_000611178.1	MULTISPECIES: bifunctional uridylyltransferase/uridylyl-removing protein	1.26534	6.16094e-05
IX87_RS13195	-	WP_001139475.1	betaine/carnitine/choline transporter (BCCT) family protein	1.26318	3.13262e-10
IX87_RS12320	-	WP_000189236.1	MULTISPECIES: ribosome maturation factor RimM	1.25962	2.54721e-10
IX87_RS19405	-	WP_001015451.1	hypothetical protein	1.25423	7.63529e-09
IX87_RS13725	-	WP_000334175.1	glutamine--fructose-6-phosphate aminotransferase	1.24677	1.66751e-09
IX87_RS02825	-	WP_001009738.1	hypothetical protein	1.24095	1.16997e-09
IX87_RS09200	-	WP_042791506.1	phosphoribosylformylglycinamidine synthase	1.24064	8.49736e-10
IX87_RS18605	-	WP_001137383.1	MULTISPECIES: ferredoxin, 2Fe-2S type, ISC system	1.24022	4.44891e-08
IX87_RS01675	-	WP_001181638.1	hypothetical protein	1.22736	3.64567e-08
IX87_RS17600	-	WP_000735351.1	5-methyltetrahydropteroyltriglutamate--homocysteine methyltransferase	1.22235	8.7434e-08
IX87_RS20195	-	WP_042791616.1	zinc-binding dehydrogenase	1.21878	1.47891e-08
IX87_RS02185	-	WP_000033177.1	tRNA-specific adenosine deaminase	1.21465	1.27475e-08
IX87_RS04220	-	WP_000927323.1	MULTISPECIES: RND transporter	1.21247	5e-09
IX87_RS13375	-	WP_000042455.1	MULTISPECIES: hypothetical protein	1.20228	6.11132e-11
IX87_RS08705	-	WP_000227387.1	2,4-diaminobutyrate decarboxylase	1.19768	5.1551e-05
IX87_RS15945	-	WP_001177203.1	pesticidal protein Cry1Ba	1.19761	3.17194e-10
IX87_RS02240	-	WP_001075416.1	DNA polymerase III subunit delta\'	1.19754	5.45915e-08
IX87_RS10025	-	WP_000046678.1	MULTISPECIES: AdeB family multidrug efflux RND transporter permease subunit	1.19188	1.70705e-08
IX87_RS10760	-	WP_001096154.1	oxidoreductase	1.19102	7.31521e-07
IX87_RS18560	-	WP_000013652.1	MULTISPECIES: 30S ribosomal protein S20	1.19094	1.46811e-08
IX87_RS10720	-	WP_000929502.1	hypothetical protein	1.18935	2.92268e-06
IX87_RS03790	-	WP_000972583.1	MULTISPECIES: D-Ala-D-Ala carboxypeptidase	1.18865	4.2786e-08
IX87_RS17050	-	WP_001212167.1	3\'-5\' exonuclease	1.17942	3.33046e-10
IX87_RS04135	-	WP_000760331.1	hypothetical protein	1.17312	4.59627e-07
IX87_RS08830	-	WP_000542119.1	MULTISPECIES: isocitrate dehydrogenase (NADP(+))	1.16776	2.07643e-08
IX87_RS10660	-	WP_000757214.1	MULTISPECIES: bacteriolytic lipoprotein entericidin B	1.16686	3.1768e-05
IX87_RS02815	-	WP_000051399.1	tRNA (cytosine(32)/uridine(32)-2\'-O)-methyltransferase TrmJ	1.16007	1.7636e-08
IX87_RS11775	rpmD	WP_000849088.1	MULTISPECIES: 50S ribosomal protein L30	1.15316	1.35194e-06
IX87_RS03810	-	WP_000020715.1	type VI secretion protein	1.15194	6.22216e-09
IX87_RS19145	-	WP_024437283.1	photosystem I reaction center subunit VIII	1.15178	6.72915e-05
IX87_RS10160	-	-	-	1.15166	1.51279e-05
IX87_RS08325	-	WP_000608310.1	indole-3-glycerol-phosphate synthase	1.14932	3.66684e-09
IX87_RS02190	-	WP_024437312.1	enoyl-CoA hydratase	1.14256	2.70358e-07
IX87_RS08635	-	WP_000229971.1	MULTISPECIES: lysogenization protein HflD	1.14178	4.44055e-09
IX87_RS21270	-	WP_000852257.1	MULTISPECIES: UMP kinase	1.14135	1.33983e-09
IX87_RS17595	-	WP_000031355.1	MULTISPECIES: hypothetical protein	1.13915	2.16405e-07
IX87_RS02295	-	WP_000682631.1	LPS-assembly protein LptD	1.13801	3.18234e-07
IX87_RS02285	-	WP_000646460.1	nucleotidyltransferase	1.13767	1.1835e-08
IX87_RS12285	-	WP_001019905.1	MULTISPECIES: hemerythrin	1.13746	2.22342e-05
IX87_RS21365	-	WP_000194628.1	MULTISPECIES: hypothetical protein	1.13697	4.8987e-05
IX87_RS12550	-	WP_000928089.1	MULTISPECIES: phospho-N-acetylmuramoyl-pentapeptide-transferase	1.13492	4.3e-08
IX87_RS04170	-	WP_001083263.1	DNA mismatch repair protein MutS	1.13329	7.45754e-07
IX87_RS05525	-	WP_001171030.1	ABC transporter substrate-binding protein	1.12915	4.30736e-08
IX87_RS17795	-	WP_000429844.1	MULTISPECIES: NADH-quinone oxidoreductase subunit M	1.1255	1.4794e-06
IX87_RS17760	-	WP_001091095.1	MULTISPECIES: NADH-quinone oxidoreductase subunit F	1.12517	1.39315e-07
IX87_RS16975	-	WP_000587861.1	hypothetical protein	1.12241	1.53445e-07
IX87_RS08330	-	WP_000066126.1	MULTISPECIES: hypothetical protein	1.11978	1.26903e-08
IX87_RS15665	rpoB	WP_000331900.1	DNA-directed RNA polymerase subunit beta	1.11938	2.30774e-07
IX87_RS13230	-	WP_001026735.1	hypothetical protein	1.11819	2.10564e-05
IX87_RS11150	-	WP_024437256.1	LPS biosynthesis protein	1.1159	4.8e-08
IX87_RS04560	-	WP_000546640.1	aspartate carbamoyltransferase	1.11569	2.17501e-09
IX87_RS21260	-	WP_000132224.1	di-trans,poly-cis-decaprenylcistransferase	1.1145	3e-09
IX87_RS11975	-	WP_001091949.1	MULTISPECIES: ABC transporter permease	1.11211	1.52644e-08
IX87_RS02445	-	WP_000211075.1	MULTISPECIES: transketolase	1.10815	2.28e-07
IX87_RS21255	-	WP_000893489.1	MULTISPECIES: phosphatidate cytidylyltransferase	1.10772	4.88867e-09
IX87_RS02255	-	WP_001070723.1	lipid A export permease/ATP-binding protein MsbA	1.1019	1.06619e-07
IX87_RS14560	-	WP_002036860.1	glycosyl transferase family 1	1.09706	2.27629e-06
IX87_RS10020	-	WP_000986589.1	MULTISPECIES: AdeA/AdeI family multidrug efflux RND transporter periplasmic adaptor subunit	1.09583	5.07334e-08
IX87_RS16790	-	WP_000058788.1	MULTISPECIES: hypothetical protein	1.09492	4.29476e-09
IX87_RS02125	-	WP_000933387.1	MULTISPECIES: cell division protein ZapE	1.09353	2.19333e-08
IX87_RS20740	-	WP_000102943.1	MULTISPECIES: oxidoreductase	1.09315	2.83176e-06
IX87_RS16545	-	WP_000885431.1	MULTISPECIES: biopolymer transporter ExbD	1.08854	6.76504e-08
IX87_RS16885	-	WP_001215920.1	MULTISPECIES: acetolactate synthase small subunit	1.0874	6.58422e-08
IX87_RS04550	-	WP_000026496.1	hypothetical protein	1.07955	0.00044454
IX87_RS09345	-	WP_000049406.1	lipoprotein releasing system, ATP-binding protein	1.07679	4.09389e-07
IX87_RS16705	-	WP_000450961.1	MULTISPECIES: permease	1.07637	6.05615e-07
IX87_RS17755	-	WP_000973142.1	MULTISPECIES: NADH-quinone oxidoreductase subunit E	1.07288	5.15832e-08
IX87_RS09830	-	WP_000526259.1	MULTISPECIES: sodium:proton antiporter	1.07265	2.34547e-08
IX87_RS04270	-	WP_000157560.1	hypothetical protein	1.06962	2.37604e-05
IX87_RS14555	-	WP_001062745.1	glycosyl transferase family 1	1.06951	1.09819e-07
IX87_RS04000	-	WP_000276200.1	DUF1445 domain-containing protein	1.06925	0.00474827
IX87_RS19390	-	WP_000195110.1	MULTISPECIES: pyrroloquinoline quinone biosynthesis protein C	1.06908	4.58567e-05
IX87_RS07865	-	WP_000342684.1	MULTISPECIES: NADP-dependent malic enzyme	1.06563	1.82877e-07
IX87_RS17770	-	WP_001070989.1	MULTISPECIES: NADH-quinone oxidoreductase subunit H	1.06398	4.86335e-07
IX87_RS11765	secY	WP_000075233.1	MULTISPECIES: preprotein translocase subunit SecY	1.06349	5.15931e-06
IX87_RS14505	-	WP_001240166.1	MULTISPECIES: lipid II flippase MurJ	1.05361	9.5e-08
IX87_RS00840	-	WP_000179784.1	MULTISPECIES: high-affinity choline transporter BetT	1.04556	1.48791e-07
IX87_RS10510	-	WP_000130663.1	glutamyl-tRNA(Gln) amidotransferase subunit A	1.04495	1.24e-07
IX87_RS01700	-	WP_000959262.1	threonine export protein RhtC	1.04481	4.38544e-08
IX87_RS16785	-	WP_000095264.1	MULTISPECIES: histidine--tRNA ligase	1.04208	3.48133e-07
IX87_RS09935	-	WP_000626048.1	MULTISPECIES: hypothetical protein	1.04188	4.75331e-06
IX87_RS17145	-	WP_001096359.1	MULTISPECIES: 50S ribosomal protein L35	1.04062	1.14116e-06
IX87_RS07190	-	WP_001091966.1	colicin V biosynthesis protein	1.03841	3.36847e-06
IX87_RS09145	-	WP_000157724.1	MULTISPECIES: 7-carboxy-7-deazaguanine synthase QueE	1.03818	1.11139e-07
IX87_RS05335	-	WP_000691965.1	FAD-dependent oxidoreductase	1.03382	5.31805e-08
IX87_RS14520	-	WP_031975052.1	tyrosine protein kinase	1.03188	3.93486e-07
IX87_RS03085	-	WP_001285225.1	thiol:disulfide oxidoreductase	1.02793	0.00314424
IX87_RS10795	-	WP_001280092.1	MULTISPECIES: GTP-binding protein TypA	1.0202	5.61e-07
IX87_RS01650	-	WP_001102850.1	phosphomannomutase/phosphoglucomutase	1.01992	0.000238959
IX87_RS06785	-	WP_000347180.1	MULTISPECIES: C4-dicarboxylate transporter DctA	1.01888	5.78755e-08
IX87_RS02180	-	WP_001246674.1	MxaD family protein	1.0155	5.30665e-06
IX87_RS17765	-	WP_000190953.1	MULTISPECIES: NADH-quinone oxidoreductase subunit G	1.01476	1.20616e-06
IX87_RS21245	-	WP_000992587.1	zinc metalloprotease	1.01412	4.36775e-08
IX87_RS07295	-	WP_000082057.1	MULTISPECIES: bifunctional prephenate dehydrogenase/3-phosphoshikimate 1-carboxyvinyltransferase	1.01187	1.45938e-06
IX87_RS17085	-	WP_000219213.1	MULTISPECIES: 2-amino-4-hydroxy-6-hydroxymethyldihydropteridine diphosphokinase	1.00935	2.28821e-06
IX87_RS01685	-	WP_001074362.1	MULTISPECIES: septum site-determining protein MinD	1.00688	1.92187e-06
IX87_RS06750	purH	WP_000153210.1	MULTISPECIES: bifunctional phosphoribosylaminoimidazolecarboxamide formyltransferase/inosine monophosphate cyclohydrolase	1.00586	4.9718e-07
IX87_RS20835	-	WP_001192459.1	PTS fructose transporter subunit IIBC	1.00176	2e-07
IX87_RS20560	pyrG	WP_000148658.1	CTP synthetase	1.00059	6.2725e-07
IX87_RS12995	-	WP_000789141.1	hypothetical protein	-1.00321	3.85112e-06
IX87_RS09105	-	WP_001212600.1	MULTISPECIES: ABC transporter permease	-1.00745	0.00138838
IX87_RS14815	-	WP_001020943.1	MULTISPECIES: N-acylhomoserine lactone synthase	-1.00877	0.00219968
IX87_RS01925	-	WP_031979559.1	MULTISPECIES: hypothetical protein	-1.00972	8.5789e-06
IX87_RS09565	-	WP_001071466.1	peptide synthetase	-1.01048	6.24491e-08
IX87_RS14855	-	WP_001060979.1	non-ribosomal peptide synthetase	-1.01176	7.65653e-07
IX87_RS20280	-	WP_000345069.1	MULTISPECIES: MFS transporter	-1.01394	3.25217e-05
IX87_RS03260	-	-	-	-1.01622	6.08198e-07
IX87_RS10530	-	WP_000794177.1	hypothetical protein	-1.01804	5.10989e-06
IX87_RS14755	-	WP_024437050.1	alanine racemase	-1.01867	2.48389e-05
IX87_RS14895	-	WP_000338675.1	hypothetical protein	-1.01904	1.65892e-06
IX87_RS11100	-	WP_001182445.1	hypothetical protein	-1.01961	0.000352125
IX87_RS18400	-	WP_031978725.1	hypothetical protein	-1.02261	0.000144892
IX87_RS00825	-	WP_000761577.1	MULTISPECIES: hypothetical protein	-1.02308	1.59766e-05
IX87_RS14175	-	WP_024437378.1	cobalt transporter	-1.02342	8.5632e-06
IX87_RS10670	-	WP_000678923.1	hypothetical protein	-1.02705	8.17827e-06
IX87_RS13525	-	WP_001176279.1	ion channel protein Tsx	-1.02724	3.03977e-06
IX87_RS11140	-	WP_000934705.1	hypothetical protein	-1.03011	7.08679e-05
IX87_RS01095	-	WP_000766533.1	MULTISPECIES: hypothetical protein	-1.03374	6.28226e-07
IX87_RS02840	-	WP_000501458.1	chromate transporter	-1.03497	0.00104461
IX87_RS13750	-	WP_024437651.1	imidazolonepropionase	-1.03955	3.22185e-07
IX87_RS07995	-	WP_000835375.1	DNA-binding protein	-1.04029	1.06244e-06
IX87_RS00860	-	WP_042791343.1	choline dehydrogenase	-1.04307	3.29152e-05
IX87_RS13745	-	WP_001016882.1	formimidoylglutamase	-1.05005	1.35117e-06
IX87_RS13550	-	WP_042791536.1	esterase	-1.05032	1.467e-06
IX87_RS21130	-	WP_000332533.1	DUF159 family protein	-1.05299	0.000142246
IX87_RS17840	-	WP_000742881.1	MULTISPECIES: hypothetical protein	-1.05537	7.0726e-06
IX87_RS17920	-	WP_000209708.1	hypothetical protein	-1.05566	1.90359e-06
IX87_RS20345	-	WP_024437529.1	hypothetical protein	-1.0565	0.00177344
IX87_RS16595	-	WP_000205461.1	alkaline phosphatase	-1.05788	5.12072e-07
IX87_RS11625	-	WP_000392681.1	EamA family transporter	-1.05802	7.15786e-08
IX87_RS06965	-	WP_000397471.1	MULTISPECIES: sodium/glutamate symporter	-1.06137	2.17314e-07
IX87_RS06380	-	WP_000070779.1	MULTISPECIES: tRNA (adenosine(37)-N6)-dimethylallyltransferase MiaA	-1.06274	2.96772e-07
IX87_RS13590	-	WP_000898334.1	VGR-like protein	-1.06299	4.93223e-06
IX87_RS14360	-	WP_024437462.1	flavoprotein	-1.06318	2.77167e-07
IX87_RS21105	-	-	-	-1.06516	1.11514e-07
IX87_RS08555	-	WP_000981543.1	MULTISPECIES: hypothetical protein	-1.06602	4.1601e-05
IX87_RS13190	-	WP_000733005.1	MULTISPECIES: putative porin	-1.06766	1.34786e-05
IX87_RS02975	-	WP_000749814.1	MULTISPECIES: hypothetical protein	-1.0698	2.82538e-07
IX87_RS06210	-	WP_001123841.1	hypothetical protein	-1.07054	6.62676e-05
IX87_RS02145	-	-	-	-1.07097	3.40708e-07
IX87_RS00645	-	WP_000178211.1	transketolase	-1.07162	1.71508e-06
IX87_RS20810	-	WP_000949688.1	MULTISPECIES: hypothetical protein	-1.07347	5.852e-08
IX87_RS17435	-	WP_000174924.1	hypothetical protein	-1.07392	5.984e-08
IX87_RS15535	-	WP_000269799.1	MULTISPECIES: alginate biosynthesis protein	-1.0756	0.000139327
IX87_RS00540	-	WP_001161243.1	cell division protein	-1.07604	9.69267e-05
IX87_RS15280	-	WP_000910009.1	membrane protein	-1.07615	5.08428e-08
IX87_RS10730	-	WP_000354385.1	hypothetical protein	-1.07978	0.000484434
IX87_RS12660	-	WP_001988034.1	MULTISPECIES: hypothetical protein	-1.08049	6.85e-07
IX87_RS03235	-	WP_001145686.1	hypothetical protein	-1.08092	0.000716292
IX87_RS13785	-	WP_031972181.1	GTP-binding protein	-1.08467	2.73248e-07
IX87_RS13245	-	WP_000192760.1	dimethyl sulfone monooxygenase SfnG	-1.08513	0.00186715
IX87_RS15685	-	WP_000996189.1	MULTISPECIES: DUF4442 domain-containing protein	-1.08623	4.86615e-07
IX87_RS18830	-	WP_000091620.1	MULTISPECIES: TetR family transcriptional regulator	-1.09099	1.18735e-05
IX87_RS16405	-	WP_000886289.1	lysine transporter LysE	-1.09299	9.88768e-07
IX87_RS14315	-	WP_001274778.1	MULTISPECIES: hypothetical protein	-1.0954	2.81831e-07
IX87_RS13755	proY	WP_000081465.1	proline-specific permease	-1.09792	3.2788e-07
IX87_RS14485	-	WP_001081762.1	phospholipase C, phosphocholine-specific	-1.09868	4.69693e-06
IX87_RS16370	-	WP_000967565.1	hypothetical protein	-1.10074	2.37553e-05
IX87_RS18410	-	WP_042791588.1	replication protein	-1.1099	1.87082e-07
IX87_RS17475	-	-	-	-1.11148	3.03415e-05
IX87_RS13770	-	WP_000571155.1	hypothetical protein	-1.11465	2.74927e-07
IX87_RS08785	-	WP_001150007.1	hypothetical protein	-1.11473	5.11527e-09
IX87_RS17535	-	WP_000421146.1	LysR family transcriptional regulator	-1.11515	7.66262e-08
IX87_RS01335	-	WP_042791350.1	hypothetical protein	-1.1157	3.15614e-06
IX87_RS08690	-	WP_000469459.1	pyruvate decarboxylase	-1.11789	3.11126e-05
IX87_RS05020	-	WP_001077405.1	MULTISPECIES: adenosine deaminase	-1.11827	6.33944e-08
IX87_RS09500	-	WP_000868735.1	TetR family transcriptional regulator	-1.11947	0.000123482
IX87_RS17025	-	WP_000532984.1	MULTISPECIES: hydroxypyruvate isomerase	-1.12019	2e-09
IX87_RS07805	-	WP_000097620.1	MFS transporter	-1.12118	9.15465e-07
IX87_RS08910	-	WP_000055183.1	2-nitropropane dioxygenase	-1.12195	6.77762e-09
IX87_RS20735	-	WP_000175347.1	DUF2057 domain-containing protein	-1.12223	1.19445e-07
IX87_RS03205	-	WP_001124835.1	DNA polymerase V	-1.123	1.4782e-06
IX87_RS00700	-	WP_000753764.1	MULTISPECIES: hypothetical protein	-1.12397	3.303e-07
IX87_RS21385	-	WP_000870671.1	MULTISPECIES: HxlR family transcriptional regulator	-1.12439	4.90841e-09
IX87_RS02920	-	-	-	-1.1269	0.0168206
IX87_RS09950	-	WP_000071880.1	FMN reductase	-1.13119	2.35418e-07
IX87_RS16260	-	WP_000232915.1	hypothetical protein	-1.13298	1.07812e-08
IX87_RS13350	-	WP_001154982.1	UPF0016 family membrane protein	-1.13605	5.51484e-08
IX87_RS16600	-	WP_001072729.1	twin arginine-targeting protein translocase TatC	-1.13805	0.000262673
IX87_RS13775	-	WP_001138321.1	histidine utilization repressor	-1.13872	3.46416e-05
IX87_RS09110	-	WP_000149917.1	esterase	-1.14036	0.0112281
IX87_RS19415	-	WP_000044010.1	MULTISPECIES: hypothetical protein	-1.14081	0.000576174
IX87_RS03030	-	WP_000399248.1	malonate decarboxylase subunit alpha	-1.14187	2.51124e-06
IX87_RS12965	-	WP_000216332.1	hypothetical protein	-1.14447	2.2671e-05
IX87_RS01715	-	WP_000854785.1	MULTISPECIES: leucyl/phenylalanyl-tRNA--protein transferase	-1.14935	3.45931e-07
IX87_RS03925	-	WP_001140304.1	transcriptional regulator	-1.1527	8.84437e-07
IX87_RS13960	-	WP_000555690.1	hypothetical protein	-1.15298	6.2385e-05
IX87_RS07475	-	-	-	-1.15544	0.000157891
IX87_RS04340	-	WP_001185373.1	phage repressor	-1.15676	1.99021e-05
IX87_RS17185	ihfA	WP_000126166.1	MULTISPECIES: integration host factor subunit alpha	-1.15825	6.08477e-07
IX87_RS17260	-	WP_000371731.1	MULTISPECIES: MarR family transcriptional regulator	-1.16135	9.13542e-09
IX87_RS15810	-	WP_000171260.1	DNA methylase	-1.16397	2.905e-06
IX87_RS19465	-	WP_005110853.1	DUF4882 domain-containing protein	-1.16533	0.00544715
IX87_RS17390	-	WP_000390984.1	MULTISPECIES: coenzyme A pyrophosphatase	-1.16589	3.12727e-07
IX87_RS13880	-	WP_000102817.1	hypothetical protein	-1.16825	8.32047e-08
IX87_RS01295	-	WP_001108877.1	MULTISPECIES: hypothetical protein	-1.16871	0.000622686
IX87_RS16765	-	WP_000093083.1	23S rRNA (adenine(2503)-C(2))-methyltransferase RlmN	-1.1721	4.38564e-07
IX87_RS15155	-	WP_001159744.1	GNAT family N-acetyltransferase	-1.17471	0.0014969
IX87_RS16060	-	WP_001105720.1	amino acid transporter	-1.17531	0.000111911
IX87_RS11385	-	WP_000267339.1	phosphohydrolase	-1.18118	9.33668e-08
IX87_RS16990	-	WP_001031014.1	translation initiation inhibitor	-1.18257	0.000863608
IX87_RS01245	-	WP_000217480.1	MULTISPECIES: hypothetical protein	-1.18258	7.45747e-10
IX87_RS12815	-	WP_024437237.1	AraC family transcriptional regulator	-1.1836	9.77845e-06
IX87_RS02430	-	WP_001187976.1	MULTISPECIES: hypothetical protein	-1.18384	2.39389e-08
IX87_RS11555	-	WP_000021433.1	hypothetical protein	-1.19029	1.64732e-10
IX87_RS01835	-	WP_001129667.1	tartrate dehydrogenase	-1.19088	6.02792e-06
IX87_RS09665	-	WP_000868051.1	glycerol-3-phosphate dehydrogenase	-1.19491	3.63843e-10
IX87_RS01600	-	WP_000355489.1	MULTISPECIES: twitching motility protein PilT	-1.20119	6.73056e-09
IX87_RS04195	-	WP_001082436.1	MULTISPECIES: universal stress protein	-1.20179	1.30963e-08
IX87_RS12195	-	WP_000744750.1	hypothetical protein	-1.2021	2.22165e-09
IX87_RS17355	-	WP_024437408.1	hypothetical protein	-1.21079	1.16679e-08
IX87_RS13955	-	WP_001271385.1	4-hydroxy-tetrahydrodipicolinate reductase	-1.21089	2.32614e-10
IX87_RS11330	-	WP_001293924.1	MULTISPECIES: oxidoreductase	-1.21316	1.55793e-08
IX87_RS21355	-	WP_000105718.1	MULTISPECIES: sulfurtransferase TusD	-1.21938	1.7172e-09
IX87_RS20145	-	WP_024437486.1	acetoacetate decarboxylase	-1.21944	4.1897e-08
IX87_RS05295	-	WP_024437389.1	arginine N-succinyltransferase	-1.21993	2e-07
IX87_RS14170	-	WP_000018128.1	MULTISPECIES: transcriptional regulator	-1.22475	1.16747e-07
IX87_RS12515	-	WP_000695058.1	hypothetical protein	-1.22813	1.20116e-07
IX87_RS00690	-	WP_000117815.1	peptide deformylase	-1.23092	1.74539e-10
IX87_RS06525	-	WP_000891213.1	potassium-transporting ATPase subunit KdpA	-1.23357	5.28284e-07
IX87_RS08535	-	WP_001009533.1	hypothetical protein	-1.23628	6.07009e-11
IX87_RS11630	-	-	-	-1.2391	2.43449e-05
IX87_RS08700	-	WP_024437081.1	aldehyde dehydrogenase	-1.24154	3.39112e-10
IX87_RS06155	-	WP_024437375.1	universal stress protein	-1.2467	0.000100209
IX87_RS12675	-	WP_001138088.1	MULTISPECIES: hypothetical protein	-1.25191	4.2519e-09
IX87_RS03530	gabD	WP_001176546.1	NAD-dependent succinate-semialdehyde dehydrogenase	-1.25613	9e-09
IX87_RS13930	-	WP_000770092.1	MULTISPECIES: hypothetical protein	-1.25647	2.41041e-05
IX87_RS07660	-	WP_042791444.1	hypothetical protein	-1.26041	2.40533e-05
IX87_RS13735	-	WP_000414388.1	haloacid dehalogenase	-1.26071	0.00019327
IX87_RS05310	-	WP_024437391.1	gamma-aminobutyraldehyde dehydrogenase	-1.26267	1.66285e-08
IX87_RS20570	-	WP_024437551.1	metal-dependent hydrolase	-1.26317	1e-09
IX87_RS05920	-	WP_001077693.1	transcriptional regulator	-1.26995	7.39371e-05
IX87_RS14475	-	WP_001055500.1	acyl-CoA desaturase	-1.28623	1.62247e-07
IX87_RS01375	-	WP_001136753.1	MULTISPECIES: hypothetical protein	-1.28961	7.90289e-05
IX87_RS10395	-	WP_024437064.1	hypothetical protein	-1.28972	6.0005e-06
IX87_RS10820	-	WP_000692859.1	MULTISPECIES: hypothetical protein	-1.29245	0.000134229
IX87_RS06180	-	WP_000161254.1	MULTISPECIES: hypothetical protein	-1.29268	0.00672088
IX87_RS12050	-	WP_000111462.1	MULTISPECIES: membrane protein	-1.293	1.19084e-07
IX87_RS03565	-	WP_000420415.1	MULTISPECIES: peptide synthetase	-1.29398	4.68565e-05
IX87_RS10735	-	WP_000190594.1	toxin	-1.29825	2.60405e-11
IX87_RS03455	-	WP_000501122.1	CoA transferase	-1.29967	1.74e-07
IX87_RS15075	-	WP_000184769.1	MULTISPECIES: TetR family transcriptional regulator	-1.30087	7.61043e-06
IX87_RS14275	-	WP_000122920.1	MULTISPECIES: hypothetical protein	-1.30733	3.10684e-07
IX87_RS19970	-	WP_024437578.1	anion permease	-1.30756	0.000129387
IX87_RS20300	-	WP_000423293.1	MULTISPECIES: LysR family transcriptional regulator	-1.3133	6.89646e-06
IX87_RS15295	-	WP_000975212.1	MULTISPECIES: hypothetical protein	-1.32432	2.47898e-09
IX87_RS00240	-	WP_039116500.1	hypothetical protein	-1.3266	1.81428e-06
IX87_RS05550	-	WP_001048902.1	alpha/beta hydrolase	-1.33543	1.94461e-08
IX87_RS11335	-	WP_000839936.1	hypothetical protein	-1.33701	1.4606e-05
IX87_RS12835	-	WP_000157132.1	DNA/RNA non-specific endonuclease G protein	-1.33938	1.6541e-10
IX87_RS18540	-	WP_000332555.1	MULTISPECIES: DUF159 family protein	-1.33942	2.36129e-10
IX87_RS06165	-	-	-	-1.34177	0.000913627
IX87_RS02905	-	WP_000694023.1	Asp/Glu/hydantoin racemase	-1.34398	0.00213131
IX87_RS15120	-	WP_001177953.1	hypothetical protein	-1.35277	1.22514e-08
IX87_RS16315	-	WP_001284190.1	MULTISPECIES: membrane protein	-1.3536	3.27562e-08
IX87_RS16225	-	-	-	-1.35618	9.46235e-10
IX87_RS04180	-	WP_000144889.1	MULTISPECIES: ferredoxin	-1.35846	2.52738e-11
IX87_RS01920	-	WP_031979561.1	replication protein	-1.36255	2.17491e-08
IX87_RS07290	-	WP_000735997.1	MULTISPECIES: hypothetical protein	-1.3698	2.63047e-11
IX87_RS15185	-	WP_000039496.1	hypothetical protein	-1.37339	2.80258e-07
IX87_RS14440	-	WP_000877608.1	MULTISPECIES: YciK family oxidoreductase	-1.37499	9.69604e-12
IX87_RS19075	-	WP_000421165.1	NAD(FAD)-dependent dehydrogenase	-1.37645	6.35194e-08
IX87_RS16340	-	WP_000898361.1	hypothetical protein	-1.37855	6.30945e-08
IX87_RS13090	-	WP_000713965.1	quercetin 2,3-dioxygenase	-1.37908	1.01835e-12
IX87_RS12350	-	WP_042791529.1	pilus assembly protein PilW	-1.38053	6.3e-08
IX87_RS18000	-	WP_001214863.1	MULTISPECIES: bacterioferritin	-1.38722	2.55478e-10
IX87_RS08510	-	WP_000225299.1	hypothetical protein	-1.39071	5.39267e-12
IX87_RS11450	-	WP_000003705.1	stringent starvation protein B	-1.39379	1.77096e-10
IX87_RS11065	-	WP_001113293.1	MULTISPECIES: hypothetical protein	-1.39404	0.000267004
IX87_RS00595	-	WP_000102721.1	MULTISPECIES: Fe-S biogenesis protein NfuA	-1.39473	4.92439e-13
IX87_RS14680	-	WP_000450436.1	hypothetical protein	-1.3968	6.78442e-05
IX87_RS11535	-	WP_001228624.1	hypothetical protein	-1.39738	3.01479e-06
IX87_RS01200	-	WP_000210194.1	MULTISPECIES: hypothetical protein	-1.39774	5.86297e-11
IX87_RS15540	-	WP_000865993.1	MULTISPECIES: DNA-binding response regulator	-1.40003	1.85417e-11
IX87_RS16470	-	WP_000027403.1	MULTISPECIES: hypothetical protein	-1.40598	9.14948e-11
IX87_RS06450	-	WP_000920881.1	MULTISPECIES: hypothetical protein	-1.40633	5.11437e-05
IX87_RS12425	-	WP_001017322.1	metal-dependent hydrolase	-1.40682	5.53595e-09
IX87_RS10650	-	WP_001259501.1	MULTISPECIES: hypothetical protein	-1.41503	3.98106e-10
IX87_RS18015	-	WP_001064763.1	trehalose-phosphatase	-1.42505	7.59344e-05
IX87_RS17545	-	WP_000383636.1	MULTISPECIES: MFS transporter	-1.42944	1.90648e-08
IX87_RS01695	-	WP_001218560.1	MULTISPECIES: hypothetical protein	-1.43259	1.42922e-08
IX87_RS02340	-	WP_000651464.1	MULTISPECIES: transcriptional regulator	-1.43298	4.28952e-09
IX87_RS17895	-	WP_001159887.1	5\'-nucleosidase	-1.43495	8.58925e-07
IX87_RS15590	-	WP_024437338.1	FHA domain-containing protein	-1.47101	1.38956e-09
IX87_RS12960	-	WP_001215527.1	hypothetical protein	-1.47165	0.000246442
IX87_RS07285	-	WP_000195368.1	aminoacyl-histidine dipeptidase	-1.47926	3.03195e-11
IX87_RS13420	-	WP_000781166.1	hypothetical protein	-1.48108	4e-09
IX87_RS13630	-	WP_000787753.1	short-chain dehydrogenase	-1.48196	1.03685e-13
IX87_RS16670	-	WP_001269736.1	hypothetical protein	-1.48234	4.00702e-08
IX87_RS19965	-	WP_024437577.1	ribose-phosphate pyrophosphokinase	-1.48833	4.0261e-05
IX87_RS03215	-	WP_031979416.1	stress-induced protein	-1.48894	9.42497e-08
IX87_RS03725	-	WP_000174668.1	MULTISPECIES: GntR family transcriptional regulator	-1.49285	7.71522e-07
IX87_RS01205	-	WP_001098596.1	MULTISPECIES: hypothetical protein	-1.49298	7.82845e-07
IX87_RS06970	-	WP_000054924.1	alpha/beta hydrolase	-1.50064	1.39531e-12
IX87_RS12105	-	WP_000355649.1	LysR family transcriptional regulator	-1.51264	6.10543e-08
IX87_RS10770	-	WP_001280163.1	MULTISPECIES: DNA-3-methyladenine glycosylase	-1.51891	1.9007e-14
IX87_RS08865	-	WP_000063718.1	deoxyribodipyrimidine photo-lyase	-1.52515	1.34189e-07
IX87_RS12610	-	WP_001075987.1	MULTISPECIES: hypothetical protein	-1.52726	1.74988e-06
IX87_RS17490	-	-	-	-1.52888	0.000167465
IX87_RS08810	-	WP_000925114.1	LysR family transcriptional regulator	-1.52932	1.32638e-05
IX87_RS03650	-	WP_000077467.1	ferredoxin	-1.53216	4.90723e-05
IX87_RS18835	-	WP_001036883.1	membrane protein	-1.561	1.97166e-08
IX87_RS06230	-	WP_001133113.1	TetR family transcriptional regulator	-1.56117	1.06768e-08
IX87_RS21375	-	WP_001168995.1	MULTISPECIES: EamA family transporter	-1.56803	2.00078e-07
IX87_RS13760	-	WP_024437650.1	histidine ammonia-lyase	-1.57601	2.28409e-14
IX87_RS16570	-	WP_000881942.1	hypothetical protein	-1.57946	3.58868e-06
IX87_RS12635	-	WP_001200011.1	MULTISPECIES: hypothetical protein	-1.59109	1.43729e-10
IX87_RS07385	-	WP_000718711.1	MULTISPECIES: ferredoxin--NADP(+) reductase	-1.59179	2.57507e-13
IX87_RS13000	-	WP_000597384.1	hypothetical protein	-1.60192	8.73886e-08
IX87_RS01370	-	WP_000592656.1	MULTISPECIES: hypothetical protein	-1.6036	5.99667e-10
IX87_RS12795	-	WP_001205594.1	MULTISPECIES: cold-shock protein	-1.60377	5.96233e-11
IX87_RS15175	-	WP_001098172.1	membrane protein	-1.60751	0.000166906
IX87_RS08695	-	WP_000357090.1	MULTISPECIES: AsnC family transcriptional regulator	-1.6136	1.03147e-05
IX87_RS09570	-	WP_000270077.1	hypothetical protein	-1.62038	1.98715e-15
IX87_RS06975	-	WP_000097861.1	AraC family transcriptional regulator	-1.62443	8.21164e-16
IX87_RS11080	-	WP_001218070.1	phospholipase D	-1.64002	4.23166e-12
IX87_RS15745	-	WP_001010132.1	MULTISPECIES: hypothetical protein	-1.64306	2.27306e-12
IX87_RS09255	-	WP_000208542.1	MULTISPECIES: hypothetical protein	-1.64489	4.22481e-15
IX87_RS15195	-	WP_000291523.1	hypothetical protein	-1.65069	3.47518e-06
IX87_RS14095	-	WP_001212536.1	hypothetical protein	-1.65892	8.61149e-09
IX87_RS13500	-	WP_001019316.1	MULTISPECIES: hypothetical protein	-1.65936	1.81178e-10
IX87_RS04300	-	WP_001127320.1	hypothetical protein	-1.66756	4.19566e-14
IX87_RS03275	-	WP_000251687.1	hypothetical protein	-1.66969	2.88145e-06
IX87_RS12530	-	WP_002014066.1	MULTISPECIES: pilus assembly protein PilM	-1.66976	1.40869e-16
IX87_RS14045	-	-	-	-1.68574	4.59237e-09
IX87_RS13795	-	WP_000107090.1	aromatic amino acid transporter AroP	-1.69413	1.10439e-15
IX87_RS13670	-	WP_001202025.1	D-aminoacyl-tRNA deacylase	-1.69606	3.53138e-15
IX87_RS03240	-	WP_000482092.1	hypothetical protein	-1.71813	4.19334e-05
IX87_RS14090	-	WP_000993572.1	MULTISPECIES: iron-sulfur cluster insertion protein ErpA	-1.72081	1.10527e-15
IX87_RS14460	-	WP_001047027.1	MULTISPECIES: TetR family transcriptional regulator	-1.72629	6.37216e-07
IX87_RS12685	-	WP_001056509.1	MULTISPECIES: hypothetical protein	-1.73606	7.27518e-17
IX87_RS17255	-	WP_000051124.1	MULTISPECIES: organic hydroperoxide resistance protein	-1.74681	4.22012e-14
IX87_RS18325	-	WP_049867487.1	hypothetical protein	-1.74882	4.15865e-08
IX87_RS16305	-	WP_000164721.1	hypothetical protein	-1.75189	3.61379e-05
IX87_RS03685	-	WP_000203773.1	aspartate:proton symporter	-1.75214	7.47186e-11
IX87_RS03675	-	WP_024437432.1	bifunctional aldehyde dehydrogenase/enoyl-CoA hydratase	-1.76378	2.73029e-10
IX87_RS02860	-	WP_000610149.1	transcriptional regulator	-1.76635	9.66604e-09
IX87_RS04145	-	WP_001143897.1	TetR family transcriptional regulator	-1.76977	1.96907e-07
IX87_RS15300	-	WP_000772980.1	dihydrodipicolinate synthase family protein	-1.77258	2.94493e-12
IX87_RS19070	-	WP_000465445.1	Zn-dependent hydrolase	-1.78622	3.56952e-12
IX87_RS08500	-	WP_000995333.1	MULTISPECIES: hypothetical protein	-1.78643	4.97941e-21
IX87_RS17590	-	-	-	-1.78805	1.34853e-05
IX87_RS06435	-	WP_001228338.1	MULTISPECIES: membrane protein	-1.79109	1.74304e-07
IX87_RS07120	-	-	-	-1.79267	1.11021e-12
IX87_RS13815	-	WP_000568800.1	MULTISPECIES: IclR family transcriptional regulator	-1.79865	1.7548e-12
IX87_RS00615	-	WP_000854552.1	MULTISPECIES: hypothetical protein	-1.80056	1.44212e-15
IX87_RS12955	-	WP_000128770.1	HxlR family transcriptional regulator	-1.80236	7.19634e-06
IX87_RS05585	-	WP_000896586.1	cobalt transporter	-1.81162	5.43571e-08
IX87_RS12045	-	WP_000013717.1	MULTISPECIES: PspC family transcriptional regulator	-1.82493	6.43518e-11
IX87_RS10370	-	WP_024437067.1	hypothetical protein	-1.84985	1.56251e-07
IX87_RS15420	sirA	WP_000633799.1	MULTISPECIES: DNA-binding response regulator	-1.85974	1.54344e-12
IX87_RS16355	-	WP_002009591.1	MULTISPECIES: AraC family transcriptional regulator	-1.86144	7.76927e-16
IX87_RS21120	-	WP_000120225.1	MULTISPECIES: universal stress protein	-1.88762	1.98351e-18
IX87_RS13860	-	WP_000418560.1	hypothetical protein	-1.88763	8.97814e-13
IX87_RS06995	-	WP_000721827.1	DNA-binding protein	-1.89164	1.44145e-05
IX87_RS09710	-	-	-	-1.91079	8.30347e-12
IX87_RS02460	-	WP_000192620.1	hypothetical protein	-1.93033	9.75237e-14
IX87_RS19445	-	WP_001127349.1	hypothetical protein	-1.93525	0.00116401
IX87_RS01475	-	WP_001072364.1	MULTISPECIES: hypothetical protein	-1.93828	1.5155e-10
IX87_RS03665	paaB	WP_000389648.1	MULTISPECIES: phenylacetate-CoA oxygenase subunit PaaB	-1.94944	6.24066e-06
IX87_RS03660	-	WP_001016793.1	MULTISPECIES: phenylacetate-CoA oxygenase subunit PaaI	-1.95947	8.75524e-06
IX87_RS21740	-	-	-	-1.97881	2.70094e-14
IX87_RS09405	-	WP_000494034.1	hypothetical protein	-1.99639	4.67076e-12
IX87_RS14685	-	WP_000447792.1	hypothetical protein	-1.99991	1.21829e-12
IX87_RS13820	-	WP_000353163.1	4-hydroxyphenylpyruvate dioxygenase	-2.02448	1.89217e-23
IX87_RS16090	-	WP_000643174.1	MULTISPECIES: hypothetical protein	-2.03673	6.42458e-09
IX87_RS12780	-	WP_000075490.1	MULTISPECIES: EamA family transporter	-2.03683	5.99514e-19
IX87_RS18060	-	WP_000902819.1	threonylcarbamoyl-AMP synthase	-2.03899	8.50174e-24
IX87_RS03655	-	WP_001177938.1	MULTISPECIES: phenylacetate-CoA oxygenase subunit PaaJ	-2.0439	1.58772e-05
IX87_RS15680	-	WP_001034851.1	MULTISPECIES: hypothetical protein	-2.06842	2.61527e-23
IX87_RS16110	-	WP_000003406.1	MULTISPECIES: TusA-like sulfurtransferase	-2.09333	3.46647e-15
IX87_RS15900	-	-	-	-2.13791	1.50042e-20
IX87_RS17830	-	WP_000543705.1	MULTISPECIES: hypothetical protein	-2.13815	1.07092e-22
IX87_RS14105	-	WP_024437376.1	RND transporter	-2.14299	7.52561e-09
IX87_RS15805	-	WP_001178158.1	methylated-DNA--protein-cysteine methyltransferase	-2.16402	9.94639e-13
IX87_RS14750	-	WP_001263977.1	D-amino-acid dehydrogenase	-2.16558	5.59653e-23
IX87_RS13810	-	WP_000141645.1	MULTISPECIES: glyoxalase	-2.1731	5.14713e-26
IX87_RS01740	-	-	-	-2.18151	1.36862e-10
IX87_RS04380	-	WP_001088962.1	MULTISPECIES: hypothetical protein	-2.19154	1.2185e-08
IX87_RS14745	-	WP_001247568.1	MULTISPECIES: AsnC family transcriptional regulator	-2.1935	4.71805e-09
IX87_RS20755	-	WP_000185571.1	MULTISPECIES: hypothetical protein	-2.20828	1.58583e-23
IX87_RS14285	-	WP_024437380.1	peptidase	-2.2156	1.30906e-06
IX87_RS07760	-	WP_000835602.1	hypothetical protein	-2.22682	9.28049e-16
IX87_RS07035	-	WP_000460564.1	aspartate aminotransferase family protein	-2.27892	2.33652e-08
IX87_RS03200	-	WP_000885231.1	lysine transporter LysE	-2.28754	3.43356e-25
IX87_RS06990	-	WP_001102886.1	hypothetical protein	-2.3042	2.03701e-14
IX87_RS14705	-	WP_000442897.1	3-oxoacyl-ACP synthase	-2.31183	4.04067e-20
IX87_RS09695	-	-	-	-2.34066	2.21562e-13
IX87_RS11675	-	-	-	-2.34231	4.48567e-13
IX87_RS06125	-	WP_024437112.1	membrane protein	-2.40111	5.82877e-17
IX87_RS01465	-	WP_039198630.1	hypothetical protein	-2.43134	2.62554e-20
IX87_RS14030	-	WP_001097630.1	MULTISPECIES: putative methionine/alanine importer small subunit	-2.49492	1.72763e-23
IX87_RS12100	-	WP_001018277.1	EamA family transporter	-2.50814	5.17987e-20
IX87_RS05580	-	WP_000950251.1	MULTISPECIES: amino-acid transporter Mb2008	-2.51602	1.47915e-19
IX87_RS04445	-	WP_000423281.1	MULTISPECIES: LysR family transcriptional regulator	-2.5417	3.83114e-19
IX87_RS16345	-	WP_000724606.1	hypothetical protein	-2.54185	1.46736e-15
IX87_RS03670	paaA	WP_000431128.1	MULTISPECIES: phenylacetate-CoA oxygenase subunit PaaA	-2.54572	7.90043e-13
IX87_RS03250	-	WP_000132045.1	MULTISPECIES: hypothetical protein	-2.5974	1.86264e-08
IX87_RS13805	-	WP_000781240.1	maleylacetoacetate isomerase	-2.63419	3.75404e-29
IX87_RS04395	-	WP_000377526.1	copper-translocating P-type ATPase	-2.65356	4.20141e-15
IX87_RS12850	-	-	-	-2.65961	5.30974e-15
IX87_RS01460	-	WP_000105905.1	MULTISPECIES: hypothetical protein	-2.66429	3.19668e-14
IX87_RS04400	-	WP_000770719.1	MULTISPECIES: heavy metal-associated domain protein	-2.68333	2.10714e-31
IX87_RS13765	-	WP_000214181.1	MULTISPECIES: urocanate hydratase	-2.71356	3.59513e-16
IX87_RS13800	-	WP_000435857.1	fumarylacetoacetase	-2.95673	1.2008e-31
IX87_RS18970	-	WP_000086293.1	MULTISPECIES: hypothetical protein	-2.96864	1.74216e-24
IX87_RS14385	-	WP_000828358.1	C4-dicarboxylate ABC transporter	-3.01163	1.09182e-30
IX87_RS02455	-	WP_000966850.1	MULTISPECIES: hypothetical protein	-3.01746	1.33998e-25
IX87_RS13885	-	WP_000490267.1	MULTISPECIES: DUF1328 domain-containing protein	-3.10552	1.13436e-27
IX87_RS06280	-	WP_000420541.1	MULTISPECIES: hypothetical protein	-3.20757	6.52984e-30
IX87_RS20730	-	WP_000593798.1	N-acetyltransferase	-3.21996	9.03153e-19
IX87_RS06815	-	WP_000848608.1	racemase	-3.25317	4.63059e-35
IX87_RS15730	-	WP_001255248.1	hypothetical protein	-3.2742	1.9306e-10
IX87_RS09955	-	WP_001001259.1	transcriptional regulator	-3.39003	7.93915e-08
IX87_RS03245	-	WP_000108365.1	MULTISPECIES: hypothetical protein	-3.53272	4.9949e-32
IX87_RS17875	-	WP_000735804.1	MULTISPECIES: hypothetical protein	-3.88846	5.73743e-50
IX87_RS06945	-	-	-	-4.49158	4.63255e-22
IX87_RS05025	-	WP_000729981.1	adenine permease	-5.97901	2.78021e-119
IX87_RS06915	-	WP_000790104.1	MULTISPECIES: protein CsuA/B	-7.49958	7.38832e-90
