# Supplementary material for: A macromolecular approach to eradicate multidrug resistant bacterial infections while mitigating drug resistance onset
Source: Nat Commun. 2018 Mar 2;9:917. doi: 10.1038/s41467-018-03325-6 (PMC5834525; doi:10.1038/s41467-018-03325-6)
Supplement: Supplementary file 4 — Supplementary Data 2 [file 41467_2018_3325_MOESM4_ESM.xlsx]

## Sheet: Sheet1
Locus_tag	gene	protein_id	protein_name	LogFC	adjusted pvalue
IX87_RS12100	-	WP_001018277.1	EamA family transporter	3.56602	2.64723e-16
IX87_RS03330	-	WP_000461809.1	3-methylcrotonyl-CoA carboxylase subunit alpha	3.14975	6.65751e-16
IX87_RS19205	-	WP_001045563.1	MULTISPECIES: succinyl-CoA--3-ketoacid-CoA transferase	3.11588	1.4563e-21
IX87_RS03325	-	WP_000121724.1	enoyl-CoA hydratase	3.11003	1.37314e-13
IX87_RS03335	-	WP_001288914.1	hydroxymethylglutaryl-CoA lyase	3.0085	1.89697e-17
IX87_RS03320	-	WP_001072766.1	methylcrotonoyl-CoA carboxylase subunit beta	2.96847	7.26927e-13
IX87_RS13805	-	WP_000781240.1	maleylacetoacetate isomerase	2.849	9.26394e-23
IX87_RS19200	-	WP_000312583.1	MULTISPECIES: succinyl-CoA--3-ketoacid-CoA transferase	2.82512	3.92646e-15
IX87_RS13810	-	WP_000141645.1	MULTISPECIES: glyoxalase	2.74273	6.2857e-21
IX87_RS13110	-	WP_000380899.1	4-aminobutyrate transaminase	2.66659	3.58141e-19
IX87_RS03315	-	WP_001053637.1	isovaleryl-CoA dehydrogenase	2.59764	3.88368e-15
IX87_RS06565	-	WP_000701532.1	3-hydroxyacyl-CoA dehydrogenase	2.56819	1.18922e-15
IX87_RS03310	-	WP_000120692.1	MULTISPECIES: TetR family transcriptional regulator	2.52118	1.52614e-14
IX87_RS14765	-	WP_000205436.1	MULTISPECIES: alanine glycine permease	2.42172	1.59895e-17
IX87_RS13800	-	WP_000435857.1	fumarylacetoacetase	2.34597	2.89515e-14
IX87_RS06555	-	WP_000853303.1	AMP-binding protein	2.31415	2.4422e-15
IX87_RS13820	-	WP_000353163.1	4-hydroxyphenylpyruvate dioxygenase	2.31352	1.34837e-16
IX87_RS03300	-	WP_001029899.1	SAM-dependent methyltransferase	2.22396	1.35035e-11
IX87_RS17115	-	WP_000253048.1	acyl-CoA synthetase	2.22295	1.60503e-16
IX87_RS03305	-	WP_001183741.1	fatty acid--CoA ligase	2.19714	1.87656e-08
IX87_RS03345	-	WP_001017550.1	MFS transporter	2.1691	4.99909e-11
IX87_RS16685	-	WP_001092292.1	phosphate acetyltransferase	2.1629	3e-08
IX87_RS13795	-	WP_000107090.1	aromatic amino acid transporter AroP	2.12635	7.3964e-15
IX87_RS13215	actP	WP_000871885.1	cation acetate symporter	2.12336	3.68587e-13
IX87_RS19195	-	WP_000414929.1	hypothetical protein	2.02869	3.18084e-09
IX87_RS03650	-	WP_000077467.1	ferredoxin	2.02241	4e-09
IX87_RS19070	-	WP_000465445.1	Zn-dependent hydrolase	1.98543	1.90431e-15
IX87_RS06560	-	WP_000602463.1	butyryl-CoA dehydrogenase	1.96861	3.86924e-10
IX87_RS16690	-	WP_000236000.1	acetate kinase	1.93786	7.42404e-11
IX87_RS03295	-	WP_042791371.1	porin	1.93568	5.96877e-14
IX87_RS04265	-	WP_000644342.1	MULTISPECIES: hypothetical protein	1.91969	1.1595e-08
IX87_RS03645	-	WP_001156953.1	enoyl-CoA hydratase	1.83992	2.6e-08
IX87_RS14670	-	WP_000097514.1	MULTISPECIES: 2-methylcitrate synthase	1.82854	6.6922e-15
IX87_RS06210	-	WP_001123841.1	hypothetical protein	1.7877	8.93349e-08
IX87_RS03675	-	WP_024437432.1	bifunctional aldehyde dehydrogenase/enoyl-CoA hydratase	1.767	1.38939e-10
IX87_RS19445	-	WP_001127349.1	hypothetical protein	1.75677	0.00423819
IX87_RS19250	-	WP_000263714.1	transporter	1.72848	1.12901e-11
IX87_RS19030	-	WP_001177517.1	MULTISPECIES: ABC transporter substrate-binding protein	1.70353	1.44743e-07
IX87_RS04000	-	WP_000276200.1	DUF1445 domain-containing protein	1.68961	9.5709e-06
IX87_RS14800	-	WP_001198689.1	enoyl-CoA hydratase	1.67704	3.11333e-06
IX87_RS11485	-	WP_000002865.1	terpene utilization protein AtuA	1.66064	1.94657e-11
IX87_RS04365	-	WP_000825869.1	MULTISPECIES: hypothetical protein	1.65768	5.60721e-10
IX87_RS07365	-	WP_000783090.1	MULTISPECIES: hypothetical protein	1.64539	4.52422e-08
IX87_RS13220	-	WP_000372818.1	MULTISPECIES: hypothetical protein	1.63295	2.9318e-11
IX87_RS06950	-	WP_000637307.1	MULTISPECIES: hypothetical protein	1.62771	4.59519e-07
IX87_RS13825	-	WP_000924615.1	hypothetical protein	1.62221	2.36497e-07
IX87_RS11490	-	WP_000562188.1	TetR family transcriptional regulator	1.6148	2.72524e-10
IX87_RS03660	-	WP_001016793.1	MULTISPECIES: phenylacetate-CoA oxygenase subunit PaaI	1.59528	3.39273e-05
IX87_RS03640	-	WP_000386291.1	MULTISPECIES: 2-(1,2-epoxy-1,2-dihydrophenyl)acetyl-CoA isomerase	1.57586	3.52028e-08
IX87_RS04300	-	WP_001127320.1	hypothetical protein	1.57196	6.42731e-10
IX87_RS19075	-	WP_000421165.1	NAD(FAD)-dependent dehydrogenase	1.566	2.71176e-09
IX87_RS03220	-	WP_000983630.1	hypothetical protein	1.54758	3.81513e-06
IX87_RS06910	-	WP_000577013.1	protein CsuA	1.54489	1.499e-11
IX87_RS03990	-	WP_001090990.1	acetyl/propionyl-CoA carboxylase subunit alpha	1.52528	2.38164e-08
IX87_RS06305	-	WP_000874704.1	MULTISPECIES: alcohol dehydrogenase	1.50276	9.62037e-08
IX87_RS11480	-	WP_000121944.1	2,4-dienoyl-CoA reductase	1.49347	5.56087e-10
IX87_RS04370	-	WP_000253364.1	hypothetical protein	1.49002	1.94201e-12
IX87_RS14795	-	WP_024437052.1	acyl-CoA dehydrogenase	1.47598	3.10403e-05
IX87_RS03635	-	WP_000130569.1	protein PaaC	1.45624	4.82385e-08
IX87_RS14790	-	WP_002080114.1	AMP-binding protein	1.42567	6.28916e-05
IX87_RS13015	-	WP_001089023.1	MFS transporter	1.42199	3.18974e-10
IX87_RS04010	-	WP_000054828.1	hypothetical protein	1.41093	4.44912e-10
IX87_RS06165	-	-	-	1.40954	0.000490672
IX87_RS03995	-	WP_001211808.1	allophanate hydrolase	1.40946	1.34353e-06
IX87_RS04005	-	WP_000496066.1	LamB/YcsF family protein	1.37627	4.02447e-05
IX87_RS03665	paaB	WP_000389648.1	MULTISPECIES: phenylacetate-CoA oxygenase subunit PaaB	1.3569	0.000188487
IX87_RS09455	-	WP_000070815.1	MULTISPECIES: alanine glycine permease	1.35404	2.91208e-09
IX87_RS13260	-	WP_001002965.1	acetyl-coenzyme A synthetase	1.3492	1.31095e-05
IX87_RS04075	-	WP_001127331.1	MULTISPECIES: hypothetical protein	1.31785	5.95183e-05
IX87_RS12685	-	WP_001056509.1	MULTISPECIES: hypothetical protein	1.31478	3.88874e-08
IX87_RS06860	-	WP_000340904.1	EamA family transporter	1.30581	9.4425e-09
IX87_RS06895	-	WP_000603297.1	protein CsuD	1.29444	1.92731e-07
IX87_RS11475	-	WP_000154086.1	acetyl-CoA carboxylase carboxyltransferase subunit	1.28469	1.47306e-07
IX87_RS06905	-	WP_000876484.1	protein CsuB	1.28185	5.11051e-07
IX87_RS04295	-	WP_001004679.1	hypothetical protein	1.27477	1.99433e-05
IX87_RS14665	prpB	WP_017725591.1	MULTISPECIES: methylisocitrate lyase	1.25808	2.18889e-07
IX87_RS07310	-	WP_000881868.1	MULTISPECIES: acyl-CoA dehydrogenase	1.25332	5.24009e-09
IX87_RS14675	-	WP_001093585.1	Fe/S-dependent 2-methylisocitrate dehydratase AcnD	1.24038	5.88739e-07
IX87_RS03950	-	WP_001202397.1	glutathione-dependent formaldehyde dehydrogenase	1.22209	0.000677123
IX87_RS03240	-	WP_000482092.1	hypothetical protein	1.22083	0.00182381
IX87_RS03215	-	WP_031979416.1	stress-induced protein	1.22073	0.000124566
IX87_RS02665	-	WP_000830363.1	MULTISPECIES: amino acid ABC transporter substrate-binding protein	1.20923	2.33876e-06
IX87_RS17595	-	WP_000031355.1	MULTISPECIES: hypothetical protein	1.209	8.04109e-07
IX87_RS04290	-	WP_024437424.1	head morphogenesis protein	1.20882	0.00152959
IX87_RS14810	-	WP_001193289.1	MFS transporter	1.20378	1.02585e-06
IX87_RS02650	-	WP_001132006.1	MULTISPECIES: amino acid ABC transporter ATP-binding protein	1.19683	0.000398428
IX87_RS03670	paaA	WP_000431128.1	MULTISPECIES: phenylacetate-CoA oxygenase subunit PaaA	1.19341	0.000105276
IX87_RS11060	-	WP_001123429.1	acyl-CoA dehydrogenase	1.1872	2.679e-06
IX87_RS14760	-	WP_000071347.1	MULTISPECIES: hypothetical protein	1.18356	9.82185e-05
IX87_RS08690	-	WP_000469459.1	pyruvate decarboxylase	1.18335	4.60174e-06
IX87_RS02660	-	WP_000110649.1	MULTISPECIES: amino acid transporter	1.16755	1.48914e-07
IX87_RS14785	-	WP_024437051.1	3-hydroxyisobutyrate dehydrogenase	1.16282	0.00290417
IX87_RS04315	-	WP_000072673.1	MULTISPECIES: cold-shock protein	1.15936	1.59626e-06
IX87_RS03290	-	WP_000781119.1	hypothetical protein	1.13859	1.12648e-06
IX87_RS09010	-	WP_000855165.1	hypothetical protein	1.13416	3.37045e-08
IX87_RS13755	proY	WP_000081465.1	proline-specific permease	1.13	2.25843e-06
IX87_RS06890	-	WP_042791421.1	protein CsuE	1.1294	9.58767e-06
IX87_RS19080	-	WP_000925654.1	anion permease	1.12329	2.54461e-06
IX87_RS03655	-	WP_001177938.1	MULTISPECIES: phenylacetate-CoA oxygenase subunit PaaJ	1.11778	0.00771227
IX87_RS05310	-	WP_024437391.1	gamma-aminobutyraldehyde dehydrogenase	1.11419	1.9632e-06
IX87_RS14805	-	WP_001091032.1	enol-CoA hydratase	1.10226	0.000210193
IX87_RS18960	-	WP_000183704.1	hypothetical protein	1.08687	1.35452e-06
IX87_RS11470	-	WP_000673025.1	acyl-CoA dehydrogenase	1.08638	4.82132e-06
IX87_RS01535	-	WP_042791353.1	gamma-glutamyltransferase	1.08113	5.42414e-06
IX87_RS06320	-	WP_001269055.1	aldehyde dehydrogenase	1.07998	4.8967e-06
IX87_RS15740	-	WP_001248887.1	hypothetical protein	1.07558	0.00143386
IX87_RS19255	-	WP_000163850.1	3-hydroxybutyrate dehydrogenase	1.06954	9.95082e-05
IX87_RS13750	-	WP_024437651.1	imidazolonepropionase	1.06448	7.28886e-06
IX87_RS18930	-	WP_000917295.1	MULTISPECIES: hypothetical protein	1.05909	1.566e-06
IX87_RS08695	-	WP_000357090.1	MULTISPECIES: AsnC family transcriptional regulator	1.05669	0.000298679
IX87_RS18545	-	WP_000979740.1	MULTISPECIES: hypothetical protein	1.0491	6.94021e-06
IX87_RS19415	-	WP_000044010.1	MULTISPECIES: hypothetical protein	1.04859	0.00202306
IX87_RS01355	-	WP_000099001.1	MULTISPECIES: hypothetical protein	1.04821	0.000101753
IX87_RS07915	-	WP_000830582.1	hypothetical protein	1.0468	6.79361e-05
IX87_RS04620	-	WP_000776216.1	hypothetical protein	1.03687	0.00369143
IX87_RS02655	-	WP_000347804.1	MULTISPECIES: glutamate/aspartate transporter permease GltK	1.03466	2.80292e-05
IX87_RS19020	-	WP_000367581.1	MULTISPECIES: transcriptional regulator	1.03282	7.07617e-06
IX87_RS06415	-	WP_024437203.1	hypothetical protein	1.03275	4.64254e-05
IX87_RS03350	-	WP_000995505.1	thioesterase	1.01938	4.34182e-06
IX87_RS04260	-	WP_000248342.1	hypothetical protein	1.01691	0.00158314
IX87_RS14660	-	WP_001153625.1	MULTISPECIES: GntR family transcriptional regulator	1.00736	7.26554e-05
IX87_RS13130	-	WP_016685054.1	branched-chain amino acid ABC transporter permease	1.00666	0.000120095
IX87_RS06800	-	WP_001166562.1	MULTISPECIES: N-acetyltransferase	1.0058	0.00616027
IX87_RS05460	-	WP_000131399.1	MULTISPECIES: argininosuccinate synthase	-1.0027	8.30955e-06
IX87_RS09990	rplU	WP_000271409.1	MULTISPECIES: 50S ribosomal protein L21	-1.00345	0.000143455
IX87_RS16480	rpmG	WP_001205031.1	MULTISPECIES: 50S ribosomal protein L33	-1.00417	3.35463e-05
IX87_RS00485	-	WP_000140408.1	MULTISPECIES: sulfate adenylyltransferase small subunit	-1.00528	4.47018e-06
IX87_RS16840	-	WP_031972035.1	enoyl-ACP reductase	-1.00788	2.98613e-05
IX87_RS11435	-	WP_000854895.1	MULTISPECIES: 50S ribosomal protein L13	-1.00987	4.06457e-05
IX87_RS11735	-	WP_001216380.1	MULTISPECIES: 50S ribosomal protein L17	-1.01112	0.000127661
IX87_RS15640	-	WP_000832994.1	MULTISPECIES: transcription termination/antitermination protein NusG	-1.01767	2.64473e-06
IX87_RS20550	eno	WP_000078452.1	MULTISPECIES: enolase	-1.03212	1.19927e-05
IX87_RS05585	-	WP_000896586.1	cobalt transporter	-1.03557	0.0020352
IX87_RS09985	rpmA	WP_000201632.1	MULTISPECIES: 50S ribosomal protein L27	-1.03653	0.000125709
IX87_RS11440	-	WP_000224786.1	MULTISPECIES: 30S ribosomal protein S9	-1.03675	3.05304e-05
IX87_RS09640	-	WP_000065579.1	MULTISPECIES: molecular chaperone GroES	-1.03717	2.943e-06
IX87_RS07785	-	WP_000125378.1	MULTISPECIES: elongation factor Ts	-1.04031	0.000203279
IX87_RS15930	-	WP_000897046.1	ribosome-binding factor A	-1.04083	0.000182706
IX87_RS15655	rplJ	WP_001196213.1	MULTISPECIES: 50S ribosomal protein L10	-1.04134	0.000505039
IX87_RS01755	fusA	WP_000113824.1	MULTISPECIES: elongation factor G	-1.04158	3.5783e-05
IX87_RS06450	-	WP_000920881.1	MULTISPECIES: hypothetical protein	-1.04176	0.00266641
IX87_RS08505	-	WP_024437078.1	TetR family transcriptional regulator	-1.04314	0.00191953
IX87_RS03170	-	WP_001104474.1	amino acid ABC transporter	-1.0486	0.000958137
IX87_RS03120	-	WP_000992231.1	rhodanese-like domain-containing protein	-1.06245	0.00120548
IX87_RS15660	rplL	WP_001229360.1	MULTISPECIES: 50S ribosomal protein L7/L12	-1.06794	0.00029389
IX87_RS06525	-	WP_000891213.1	potassium-transporting ATPase subunit KdpA	-1.07025	0.000287805
IX87_RS11755	-	WP_000090815.1	MULTISPECIES: 30S ribosomal protein S13	-1.07061	3.90987e-05
IX87_RS14150	-	WP_001240377.1	ribonuclease P protein component	-1.07376	5.68521e-07
IX87_RS12325	-	WP_000260334.1	MULTISPECIES: 30S ribosomal protein S16	-1.09193	5.58392e-06
IX87_RS11820	-	WP_001291845.1	MULTISPECIES: 30S ribosomal protein S17	-1.0965	0.000382155
IX87_RS11750	-	WP_001040166.1	MULTISPECIES: 30S ribosomal protein S11	-1.10009	1.34988e-05
IX87_RS09905	-	WP_000994655.1	MULTISPECIES: rhodanese-like domain-containing protein	-1.10562	1.18551e-07
IX87_RS09200	-	WP_042791506.1	phosphoribosylformylglycinamidine synthase	-1.1109	2.3257e-06
IX87_RS16090	-	WP_000643174.1	MULTISPECIES: hypothetical protein	-1.11277	0.00156457
IX87_RS11840	-	WP_001982638.1	MULTISPECIES: 50S ribosomal protein L22	-1.13217	8.64125e-05
IX87_RS15625	tuf	WP_001029610.1	elongation factor Tu	-1.13673	1.2857e-05
IX87_RS09855	sucC	WP_042791511.1	succinate--CoA ligase subunit beta	-1.13946	2.74809e-05
IX87_RS00495	-	WP_000193744.1	lysine--tRNA ligase	-1.15499	3.18737e-08
IX87_RS12955	-	WP_000128770.1	HxlR family transcriptional regulator	-1.16411	0.00312139
IX87_RS19335	-	WP_001257949.1	MULTISPECIES: 2,3-dihydro-2,3-dihydroxybenzoate dehydrogenase	-1.17643	0.000241087
IX87_RS07790	-	WP_001982118.1	MULTISPECIES: 30S ribosomal protein S2	-1.18358	6.87018e-05
IX87_RS11845	-	WP_001138119.1	MULTISPECIES: 30S ribosomal protein S19	-1.18871	2.53411e-05
IX87_RS19465	-	WP_005110853.1	DUF4882 domain-containing protein	-1.19605	0.00702767
IX87_RS06725	gidA	WP_000559182.1	tRNA uridine-5-carboxymethylaminomethyl(34) synthesis enzyme MnmG	-1.19634	4.24959e-08
IX87_RS18140	-	WP_001133287.1	MULTISPECIES: ribose-phosphate pyrophosphokinase	-1.19637	5.84e-07
IX87_RS21500	-	WP_000354611.1	MULTISPECIES: acetyl-CoA carboxylase, biotin carboxyl carrier protein	-1.20177	1.57076e-07
IX87_RS00865	-	WP_000714073.1	MULTISPECIES: malate:quinone oxidoreductase	-1.20585	6.07907e-06
IX87_RS08730	-	WP_001057073.1	MULTISPECIES: acyl-CoA desaturase	-1.20973	2.72159e-06
IX87_RS09850	-	WP_000114637.1	MULTISPECIES: succinate--CoA ligase subunit alpha	-1.20987	4.57743e-05
IX87_RS15620	-	-	-	-1.21647	3.51329e-05
IX87_RS12960	-	WP_001215527.1	hypothetical protein	-1.21884	0.00223783
IX87_RS11855	-	WP_001058538.1	MULTISPECIES: 50S ribosomal protein L23	-1.22677	3.73496e-05
IX87_RS16350	-	WP_001284370.1	MULTISPECIES: translation initiation factor IF-1	-1.22824	3.3044e-09
IX87_RS15645	-	WP_001074682.1	MULTISPECIES: 50S ribosomal protein L11	-1.22839	2.35645e-05
IX87_RS11830	-	WP_000941215.1	MULTISPECIES: 50S ribosomal protein L16	-1.23616	0.000149199
IX87_RS18135	-	WP_001273421.1	MULTISPECIES: 50S ribosomal protein L25	-1.24308	8.71379e-06
IX87_RS11850	-	WP_001122317.1	MULTISPECIES: 50S ribosomal protein L2	-1.25023	2.29658e-05
IX87_RS21505	-	WP_000939648.1	MULTISPECIES: acetyl-CoA carboxylase biotin carboxylase subunit	-1.25495	2.03393e-06
IX87_RS11835	-	WP_000529922.1	MULTISPECIES: 30S ribosomal protein S3	-1.25655	4.43694e-05
IX87_RS17145	-	WP_001096359.1	MULTISPECIES: 50S ribosomal protein L35	-1.26247	1.2722e-07
IX87_RS15650	-	WP_001096694.1	MULTISPECIES: 50S ribosomal protein L1	-1.26487	2.19866e-05
IX87_RS10855	-	WP_000281764.1	sulfite reductase	-1.29243	5.38928e-08
IX87_RS09660	-	WP_000214355.1	MULTISPECIES: phosphoenolpyruvate carboxykinase	-1.29707	6.29315e-08
IX87_RS06520	-	WP_024437206.1	potassium-transporting ATPase subunit B	-1.30287	2.51102e-05
IX87_RS11870	rpsJ	WP_042791526.1	30S ribosomal protein S10	-1.30293	2.69377e-06
IX87_RS11860	rplD	WP_001050255.1	MULTISPECIES: 50S ribosomal protein L4	-1.30505	6.91611e-06
IX87_RS11865	-	WP_001982642.1	MULTISPECIES: 50S ribosomal protein L3	-1.30645	3.21531e-06
IX87_RS17150	rplT	WP_000124858.1	MULTISPECIES: 50S ribosomal protein L20	-1.31419	4.81365e-08
IX87_RS11825	-	WP_000849928.1	MULTISPECIES: 50S ribosomal protein L29	-1.32916	7.47066e-05
IX87_RS10795	-	WP_001280092.1	MULTISPECIES: GTP-binding protein TypA	-1.3494	1.80912e-08
IX87_RS06675	-	WP_001216679.1	MULTISPECIES: 30S ribosomal protein S6	-1.35499	2.09921e-05
IX87_RS00885	-	WP_000696107.1	MULTISPECIES: homocysteine S-methyltransferase	-1.36036	8.1244e-10
IX87_RS08565	rpmE	WP_001200845.1	MULTISPECIES: 50S ribosomal protein L31	-1.38735	1.29777e-07
IX87_RS15730	-	WP_001255248.1	hypothetical protein	-1.39702	0.00380038
IX87_RS19960	-	WP_024437576.1	nicotinate phosphoribosyltransferase	-1.41275	1.6601e-08
IX87_RS06680	rpsR	WP_000090661.1	MULTISPECIES: 30S ribosomal protein S18	-1.45837	4.20419e-06
IX87_RS06685	rplI	WP_000382591.1	MULTISPECIES: 50S ribosomal protein L9	-1.46442	7.77784e-06
IX87_RS20730	-	WP_000593798.1	N-acetyltransferase	-1.48838	5.68835e-06
IX87_RS08735	-	WP_001147894.1	MULTISPECIES: oxidoreductase	-1.53475	9.39534e-09
IX87_RS18800	-	WP_000011876.1	anion permease	-1.5474	2.09426e-12
IX87_RS03280	-	WP_000041623.1	MULTISPECIES: hypothetical protein	-1.62739	0.000453084
IX87_RS09955	-	WP_001001259.1	transcriptional regulator	-1.6607	0.00426564
IX87_RS03165	-	WP_000418066.1	MULTISPECIES: amino acid ABC transporter permease	-1.78657	6.68545e-07
IX87_RS11890	-	WP_000188888.1	MULTISPECIES: flavohemoprotein	-1.90559	0.000118993
IX87_RS16520	-	WP_042791564.1	coniferyl aldehyde dehydrogenase	-1.91137	4.14264e-10
IX87_RS19965	-	WP_024437577.1	ribose-phosphate pyrophosphokinase	-2.14324	1.74883e-08
